# Supplementary material for: Glycomics reveal that ST6GAL1‐mediated sialylation regulates uterine lumen closure during implantation
Source: Cell Prolif. 2021 Dec 27;55(1):e13169. doi: 10.1111/cpr.13169 (PMC8780930; doi:10.1111/cpr.13169)
Supplement: Supplementary file 8 — Table S3 [file CPR-55-e13169-s008.xls]

## Sheet: α2,6-sialylated proteins 
Supplemental Table S3. α2,6-sialylated proteins of pig endometrium on gestational day 15
Gene Name	Description
40S ribomal protein S6	40S ribomal protein S6
A1BG	Alpha-1B-glycoprotein
A2M	Alpha-2-macroglobulin
ABCD3	Uncharacterized protein
ACAT1	Uncharacterized protein
ACBD5	Acyl-CoA-binding domain-containing protein 5
ACE	Angiotensin-converting enzyme
ACO2	Aconitate hydratase, mitochondrial
ACOT11	Uncharacterized protein
ACOT4	Acyl-CoA thioesterase 4
ACP5	Tartrate-resistant acid phphatase type 5
ACPP	Uncharacterized protein
ACTA2	Uncharacterized protein
ACTB	Actin, cytoplasmic 1
ACTN1	Actinin alpha 1
ACTN4	Actinin alpha 4
ACTR2	Actin-related protein 2
ADAM10	Disintegrin and metalloproteinase domain-containing protein 10
ADD1	Adducin 1
ADGB	Androglobin
ADGRA2	Adhesion G protein-coupled receptor A2
ADH5	S-(hydroxymethyl)glutathione dehydrogenase
AFM	Afamin
AGR2	Anterior gradient protein 2 homolog
AGT	Angiotensinogen
AH	Acylamino-acid-releasing enzyme
AHCY	Adenylhomocysteinase
AHSG	Alpha-2-HS-glycoprotein (Fragment)
AKR1A1	Alcohol dehydrogenase [NADP(+)]
ALB	Serum albumin
ALCAM	Activated leukocyte cell adhesion molecule
ALDH18A1	Delta-1-pyrroline-5-carboxylate synthase
ALDH1A1	Aldehyde dehydrogenase 1 family member A1
ALDH9A1	4-trimethylaminobutyraldehyde dehydrogenase
ALDOA	Fructe-bisphphate aldolase
Alpha-amylase	Alpha-amylase
ALPL	Alkaline phphatase
ALS	Acid-labile subunit
ALYREF	RRM domain-containing protein
AMBP	Protein AMBP (Fragment)
ANP	Aminopeptidase
ANTXR2	Anthrax toxin receptor
ANXA1	Annexin
ANXA2	Annexin
ANXA4	Annexin
ANXA5	Annexin
AP1B1	Uncharacterized protein
AP2A2	AP-2 complex subunit alpha
AP2B1	AP complex subunit beta
AP2M1	MHD domain-containing protein
APC2	Uncharacterized protein
APCS	Serum amyloid P-component
API5	Uncharacterized protein
APOA1	Apolipoprotein A-I
APOA1	Apolipoprotein A-I
APOB	Uncharacterized protein
APOH	Apolipoprotein H
APOM	Apolipoprotein M
ARF3	Uncharacterized protein
ARFIP1	AH domain-containing protein
ARGLU1	Arginine and glutamate-rich protein 1
ARHGAP1	Rho GTPase activating protein 1
ARHGDIA	Rho GDP dissociation inhibitor alpha
ARL1	Uncharacterized protein
ARL3	ADP-ribylation factor-like protein 3
ARL6IP5	PRA1 family protein 3
ARSG	Arylsulfatase G
ASAH1	N-acylsphingine amidohydrolase 1
ASB16	Uncharacterized protein
ASS1	Argininuccinate synthase 1
ATL3	GB1/RHD3-ty G domain-containing protein
ATM	Serine-protein kinase ATM
ATOX1	Copr transport protein ATOX1
ATP1A1	Sodium/potassium-transporting ATPase subunit alpha
ATP1A2	Sodium/potassium-transporting ATPase subunit alpha
ATP5A1	ATP synthase subunit alpha
ATP5B	ATP synthase subunit beta
ATP5PO	ATP synthase subunit O, mitochondrial
ATP6V0C	V-ty proton ATPase proteolipid subunit
ATP6V1A	V-ty proton ATPase catalytic subunit A
ATP6V1G1	V-ty proton ATPase subunit G
ATRN	Attractin (Fragment)
AZGP1	Alpha-2-glycoprotein 1, zinc-binding
B2M	Beta-2-microglobulin
BA71V-F1055L	BA71V-F1055L
BCAM	Basal cell adhesion molecule (Lutheran blood group)
BCHE	Carboxylic ester hydrolase (Fragment)
BCL2L14	Uncharacterized protein
BLVRB	NAD(P)-bd_dom domain-containing protein
BSG	Ig-like domain-containing protein
C14H10orf120	Uncharacterized protein
C1QTNF7	C1q domain-containing protein
C1R	Complement C1r
C2	Complement C2
C3	Complement C3
C4A	Uncharacterized protein
C4BPA	Uncharacterized protein
C4BPB	Complement component 4 binding protein beta
C6	Uncharacterized protein
C7	Complement component C7
C8A	Uncharacterized protein
C8B	Uncharacterized protein
C8G	Complement component C8G
C9	Uncharacterized protein
CA1	Carbonic anhydrase 1 isoform a
CA2	Carbonic anhydrase 2
CACNA2D1	VWFA domain-containing protein
CAM1	Platelet endothelial cell adhesion molecule
CANX	Uncharacterized protein
CAP1	Adenylyl cyclase-associated protein
CAPN1	Calpain-1 catalytic subunit
CAPN2	Calpain-2 catalytic subunit
CARHSP1	CSD_1 domain-containing protein
CARKD	ATP-dendent (S)-NAD(P)H-hydrate dehydratase
CASC4	Cancer susceptibility 4
CAV1	Caveolin
CAVIN2	Uncharacterized protein
CAVIN3	Uncharacterized protein
CBFB	Uncharacterized protein
CBR1	Carbonyl reductase [NADPH] 1
CBR2	Carbonyl reductase [NADPH] 2
CCDC173	Uncharacterized protein
CCT2	Chaperonin containing TCP1, subunit 2 (Beta)
CCT3	T-complex protein 1 subunit gamma
CCT4	T-complex protein 1 subunit delta
CCT7	Uncharacterized protein
CCT8	Chaperonin containing TCP1 subunit 8
CD109	Uncharacterized protein
CD14	Monocyte differentiation antigen CD14
CD163	Scavenger receptor cysteine-rich type 1 protein M130
CD46 - [MCP_PIG]	Isoform 2 of Membrane cofactor protein
CD47	Leukocyte surface antigen CD47
CD5L	Uncharacterized protein
CDA	Cytidine deaminase
CDC42	Cell division control protein 42 homolog
CDH1	Uncharacterized protein
CDH13	Uncharacterized protein
CDH17	Uncharacterized protein
CDH5	Cadherin-5
CELSR1	Cadherin EGF LAG seven-pass G-ty receptor 1
CENPV	Uncharacterized protein
CFAP298	Uncharacterized protein
CFB	Complement factor B
CFH	Uncharacterized protein
CFI	Complement factor I
CFL1	Cofilin-1
CFP	Complement factor properdin
CHADL	Uncharacterized protein
CHI3L1	Chitinase-3-like protein 1
CHL1	Uncharacterized protein
CIRBP	RRM domain-containing protein
CLIC4	Chloride intracellular channel protein
CLU	Clusterin
CMPK1	UMP-CMP kinase
CNDP2	Uncharacterized protein
CNN1	Calponin
CNTN1	Contactin-1 isoform X2
COII	Cytochrome c oxidase subunit 2
COL12A1	Uncharacterized protein
COL14A1	Collagen type XIV alpha 1 chain
COL18A1	Collagen type XVIII alpha 1 chain
COL1A1	Collagen type I alpha 1 chain
COL3A1	Fibrillar collagen NC1 domain-containing protein
COLEC11	C-ty lectin domain-containing protein
COPB1	Coatomer subunit beta
COPG1	Coatomer subunit gamma
COX4I1	Cytochrome c oxidase subunit 4 isoform 1, mitochondrial (Fragment)
COX5B	Cytochrome c oxidase subunit 5B, mitochondrial
COX6B	Uncharacterized protein
COX7A2	Cytochrome c oxidase subunit 7A2
CP	Uncharacterized protein
CP alpha1	Capping protein (Actin filament) muscle Z-line, alpha 1
CP alpha2	F-actin-capping protein subunit alpha
CPB2	Carboxypeptidase B2
CPD	Carboxypeptidase D
CPN1	Carboxypeptidase N subunit 1
CPN2	Carboxypeptidase N subunit 2
CPNE2	Copine-2
CPQ	Carboxyptidase Q
CPT1A	Uncharacterized protein
CRIP2	Uncharacterized protein
CRISP3	Cysteine-rich secretory protein 2
CSE1L	Importin N-terminal domain-containing protein
CSPG4	Chondroitin sulfate proteoglycan 4
CstB	Cystatin B protein
CTBP2	Uncharacterized protein
CTNNB1	Uncharacterized protein
CTNND1	Uncharacterized protein
CTSB	Cathepsin B
CTSC	Cathepsin C
CTSD	Cathepsin D
CUX1	Homeobox protein cut-like
CYB5A	Cytochrome b5
CYB5R3	NADH-cytochrome b5 reductase 3 (Fragment)
CYP20A1	Cytochrome P450 20A1
CYP4F55	Uncharacterized protein
DAG1	Dystroglycan
DBI	Acyl-CoA-binding protein
DCLK1	Doublecortin like kinase 1
DCN - [PGS2_PIG]	Isoform Short of Decorin
DDAH2	N(G),N(G)-dimethylarginine dimethylaminohydrolase 2 isoform X1
DDX1	ATP-dendent RNA helicase DDX1
DDX17	DEAD-box helicase 17
DDX3X	Uncharacterized protein
DDX46	Uncharacterized protein
DDX5	Uncharacterized protein
DDX53	Uncharacterized protein
DEDD	DED domain-containing protein
DHDH	Trans-1,2-dihydrobenzene-1,2-diol dehydrogenase
DHFR	Dihydrofolate reductase
DIRAS2	Uncharacterized protein
DLD	Dihydrolipoyl dehydrogenase
DLST	Dihydrolipoyllysine-residue succinyltransferase component of 2-oxoglutarate dehydrogenase complex, mitochondrial
DNAJC13	DnaJ homolog subfamily C member 13 isoform 1
DPT	Dermatopontin
DPYSL2	Dihydropyrimidinase like 2
DPYSL3	Dihydropyrimidinase like 3
DRP2	Dystrophin related protein 2
DSTN	Destrin
DYSF	Uncharacterized protein
ECE1	Endothelin-converting enzyme 1 (Fragment)
ECM1	Uncharacterized protein
EEF1A1	Elongation factor 1-alpha
EEF1D	Uncharacterized protein
EEF1G	Elongation factor 1-gamma
EEF2	Eukaryotic translation elongation factor 2
EFTUD2	Elongation factor Tu GTP binding domain containing 2
EGFR	Receptor protein-tyrine kinase
EHD4	EH domain containing 4
EHHADH	Uncharacterized protein
EIF1AY	S1-like domain-containing protein
EIF3A	Eukaryotic translation initiation factor 3 subunit A
EIF3C	Eukaryotic translation initiation factor 3 subunit C
EIF3D	Eukaryotic translation initiation factor 3 subunit D
EIF3E	Eukaryotic translation initiation factor 3 subunit E
EIF4A1	Uncharacterized protein
EIF4A2	Uncharacterized protein
EIF4E	Uncharacterized protein
EIF6	Eukaryotic translation initiation factor 6
ELAVL1	ELAV-like protein
EMSY	EMSY, BRCA2 interacting transcriptional repressor
ENO1	Uncharacterized protein
ENPP1	Ectonucleotide pyrophphatase/phphodiesterase 1
ENTPD1	Ectonucleide triphphate diphphohydrolase 1
EPB41	Erythrocyte membrane protein band 4.1
EPHB1	Uncharacterized protein
EPHX2	Bifunctional epoxide hydrolase 2
ERAP1	Aminoptidase
ERBB3	Protein kinase domain-containing protein
ERGIC1	Endoplasmic reticulum-golgi intermediate compartment 1
ERLIN2	PHB domain-containing protein
ERP29	Endoplasmic reticulum resident protein 29
ETF1	eRF1_1 domain-containing protein
ETFA	Electron transfer flavoprotein alpha subunit (Fragment)
EXTL2	Glyco_transf_64 domain-containing protein
F11	Uncharacterized protein
F12	Coagulation factor XII
F13A1	Coagulation factor XIII A chain
F13B	Coagulation factor XIII B chain
F2	Prothrombin
F5	Coagulation factor V
F9	Coagulation factor IX
FAAH	Fatty-acid amide hydrolase 1
FABP5	FABP domain-containing protein
FAM3C	Protein FAM3C
FARSB	B5 domain-containing protein
FATP4	Fatty acid transport protein 4 (Fragment)
FBN1	Fibrillin-1
FBXL6	Uncharacterized protein
FBXO2	Uncharacterized protein
FCGR3A	Uncharacterized protein
FCN2	Ficolin-2
FDPS	Farnesyl diphphate synthase
FETUB	Fetuin B
FGA	Fibrinogen alpha chain (Fragment)
FGB	Fibrinogen beta chain
FGG	Uncharacterized protein
FKBP5	ptidylprolyl isomerase
FLNA	Filamin A
FLNB	Filamin B
FLT4	Fms related tyrine kinase 4
FMO5	Flavin-containing monooxygenase
FN1	Fibronectin 1
FSCN1	Fascin
FUS	Uncharacterized protein
GALNS	N-acetylgalactamine-6-sulfatase
GALNT13	Polyptide N-acetylgalactaminyltransferase
GANAB	Neutral alpha-glucidase AB
GAPDH	Glyceraldehyde-3-phphate dehydrogenase
GBA	Glucylceramidase
GC	GC, vitamin D binding protein
GDF2	Growth differentiation factor 2
GFAT1	Glutamine:fructe-6-phphate amidotransferase 1 variant 2
GFM2	Ribome-releasing factor 2, mitochondrial
GLG1	Golgi glycoprotein 1
GLIPR2	GLI pathogenesis related 2
GLUD1	Glutamate dehydrogenase 1, mitochondrial
GMFB	Glia maturation factor
GMFB	Glia maturation factor
GMPPB	Manne-1-phphate guanyltransferase beta
GNA13	Uncharacterized protein
GNAI2	GBI2
GNAS	GNAS complex locus
GNB1	Guanine nucleotide-binding protein G(I)/G(S)/G(T) subunit beta-1 isoform X1
GNG12	Guanine nucleotide-binding protein subunit gamma
GNS	N-acetylglucamine-6-sulfatase
GOT2	Aspartate aminotransferase
GPD1L	Glycerol-3-phphate dehydrogenase [NAD(+)]
GPLD1	Glycylphphatidylinitol specific phpholipase D1
GPLD1	Zn_dep_PLPC domain-containing protein
GPX3	Glutathione peroxidase
GPX3	Glutathione roxidase
GPX4	Glutathione roxidase
GPX7	Glutathione roxidase
GSN	Gelsolin
GSTA1	Glutathione S-transferase
GSTP1	Glutathione S-transferase P
GSTP1	Glutathione S-transferase P
GTF2I	Uncharacterized protein
H3-3A	Histone H3.3
H4	Histone H4
H6PD	Hexe-6-phphate dehydrogenase (Gluce 1-dehydrogenase)
HABP2	Uncharacterized protein
HADH	Hydroxyacyl-coenzyme A dehydrogenase, mitochondrial
HBA	Hemoglobin subunit alpha
HBB	Hemoglobin subunit beta
HDGFL3	PWWP domain-containing protein
HDLBP	High density lipoprotein binding protein
HGFAC	HGF activator
HIP1R	Huntingtin-interacting protein 1-related protein
HIST1H1E	Histone cluster 1 H1 family member e
HIST1H2AC	Histone H2A
HIST1H2AH	Histone H2A
HIST3H2BB	Histone H2B
HK1	Uncharacterized protein
HLA-DRA	Uncharacterized protein
HMGB1	High mobility group protein B1
HNRNPA2B1	Heterogeneous nuclear ribonucleoprotein A2/B1
HNRNPA2B1	Uncharacterized protein
HNRNPA3	Heterogeneous nuclear ribonucleoprotein A3
HNRNPAB	Uncharacterized protein
HNRNPD	Heterogeneous nuclear ribonucleoprotein D
HNRNPF	Uncharacterized protein
HNRNPH1	Heterogeneous nuclear ribonucleoprotein H1
HNRNPK	Heterogeneous nuclear ribonucleoprotein K
HNRNPM	Uncharacterized protein
HNRNPU	Heterogeneous nuclear ribonucleoprotein U
HNRNPUL1	Uncharacterized protein
HP	Haptoglobin
HP1BP3	Heterochromatin protein 1 binding protein 3
HPX	Hemopexin
HRG	Uncharacterized protein
HSD17B12	Very-long-chain 3-oxoacyl-CoA reductase
HSDL2	Hydroxysteroid dehydrogenase-like protein 2 isoform 1
HSP90AA1	Heat shock protein HSP 90-alpha
HSP90AB1	HATPase_c domain-containing protein
HSP90B1	Endoplasmin
HSPA1B	Heat shock 70 kDa protein 1B
HSPA5	78 kDa gluce-regulated protein
HSPA8	Uncharacterized protein
HSPA9	Uncharacterized protein
HSPB6	Uncharacterized protein
HSPD1	Uncharacterized protein
IDH2	Isocitrate dehydrogenase [NADP], mitochondrial (Fragment)
IDS	Sulfatase domain-containing protein
IGF1R	Tyrine-protein kinase receptor
IGF2	Insulin-like growth factor II
IGF2BP3	Insulin-like growth factor 2 mRNA-binding protein 3
IGF2R	Insulin-like growth factor II receptor
IGHD	Immunoglobulin heavy constant delta
IGHG	IgG heavy chain
IGHG5-1	IgG heavy chian constant region (Fragment)
IGSF3	Uncharacterized protein
IKBKB	Inhibitor of kappa light chain gene enhancer in B cells, kinase beta
IL1RAP	Interleukin-1 receptor accessory protein isoform 3
ILF2	Interleukin enhancer binding factor 2
ILK	Integrin-linked protein kinase isoform X2
INSR	Tyrine-protein kinase receptor
INSR	Tyrine-protein kinase receptor
IPO7	Importin N-terminal domain-containing protein
IQGAP1	IQ motif containing GTPase activating protein 1
IQGAP2	IQ motif containing GTPase activating protein 2
ISLR	Ig-like domain-containing protein
ITGA1	Integrin subunit alpha 1
ITGA2	Uncharacterized protein
ITGA3	Integrin subunit alpha 3
ITGA6	Integrin subunit alpha 6
Itgam	Integrin alpha-M
ITGB1	Integrin beta
ITGB2	Integrin beta
ITGB5	Integrin beta
ITIH1	Inter-alpha-trypsin inhibitor heavy chain H1
ITIH2	Inter-alpha-trypsin inhibitor heavy chain H2
ITIH3	Uncharacterized protein
ITIH4	Inter-alpha-trypsin inhibitor heavy chain H4
JAM2	Uncharacterized protein
JCHAIN	Joining chain of multimeric IgA and IgM
JCHAIN	Uncharacterized protein
JUP	Uncharacterized protein
KATNAL2	Katanin p60 ATPase-containing subunit A-like 2
KHDRBS1	KH domain-containing protein
KIAA0753	Protein moonraker isoform 1
KIAA1109	FSA_C domain-containing protein
KLKB1	Uncharacterized protein
KNG1	Kininogen 1
KRT1	Keratin 1
KRT10	Keratin 10
KRT14	Keratin 14
KRT14	IF rod domain-containing protein
KRT18	Keratin 18
KRT2	Uncharacterized protein
KRT5	Keratin 5
KRT75	Keratin 75
KRT75	IF rod domain-containing protein
KRT77	Keratin 77
KRT77	Keratin 77
KRT8	Uncharacterized protein
KRT82	IF rod domain-containing protein
KRT84	Keratin 84
LAMA2	Laminin subunit alpha 2
LAMB1	Laminin subunit beta 1
LAMB2	Uncharacterized protein
LAMC1	Uncharacterized protein
LAMP1	Uncharacterized protein
LARS	Uncharacterized protein
LDHAL6B	L-lactate dehydrogenase
LDHB	L-lactate dehydrogenase B chain
LGALS1	Galectin
LGALS3BP	Galectin 3 binding protein
LGALS9	Galectin
LIPA	AB hydrolase-1 domain-containing protein
LMF2	Lipase maturation factor
LMNA	Prelamin-A/C
LNP	Uncharacterized protein
LOC100127131	Tubulin alpha chain
LOC100157017	Uncharacterized protein
LOC100302368	Trypsinogen isoform X1
LOC100515788	GLOBIN domain-containing protein
LOC100516279	40S ribomal protein S6
LOC100517145	Uncharacterized protein
LOC100517166	Uncharacterized protein
LOC100520329	Amine oxidase
LOC100523213	Uncharacterized protein
LOC100622246	Uncharacterized protein
LOC100625479	Uncharacterized protein
LOC106504545	Uncharacterized protein
LOC106504545	SERPIN domain-containing protein
LOC106504547	Uncharacterized protein
LOC110255172	Uncharacterized protein
LOC110256000	Amine oxidase
LOC110258309	Uncharacterized protein
LOC110258312	C1q domain-containing protein
LOC110258364	LIM zinc-binding domain-containing protein
LOC396684	Uncharacterized protein
LOC396685	Uncharacterized protein
LOC396790	Olfactory receptor
LRG1	Leucine rich alpha-2-glycoprotein 1
LRRC40	Uncharacterized protein
LSM3	U6 snRNA-associated Sm-like protein LSm3
LSM4	U6 snRNA-associated Sm-like protein LSm4
LSM8	U6 snRNA-associated Sm-like protein LSm8
LTA4H	Leukotriene A(4) hydrolase
LTF	Lactotransferrin
LUM	Uncharacterized protein
LYPLA1	Acyl-protein thioesterase 1 isoform 1
LYPLA2	Lysophpholipase 2
LZIC	ICAT domain-containing protein
m6p/igf2r	Manne-6-phphate/insulin-like growth factor II receptor (Fragment)
MAN2A1	Alpha-mann_mid domain-containing protein
MAN2B1	Alpha-mannidase
MAP2K5	Uncharacterized protein
MBL1	Manne-binding lectin A (Fragment)
MCAM	Melanoma cell adhesion molecule
MCOLN2	PKD_channel domain-containing protein
MDH1	Malate dehydrogenase, cytoplasmic
MDH2	Malate dehydrogenase, mitochondrial
MED20	Mediator of RNA polymerase II transcription subunit 20
MEP1B	Meprin A subunit
MGAM	Maltase-glucoamylase
MGAM2	Uncharacterized protein
MMRN2	Multimerin 2
MRC1	Uncharacterized protein
MSN	Moesin
MST1	Macrophage stimulating 1
MTHFD1	Uncharacterized protein
MTPN	Myotrophin
MUC1	Mucin 1, cell surface associated
MVP	Major vault protein
MYBBP1A	MYB binding protein 1a
MYH9	Uncharacterized protein
MYO1B	Uncharacterized protein
MYO6	Unconventional myin-VI
NAA16	Uncharacterized protein
NAGA	Uncharacterized protein
NAMPT	Nicotinamide phphoribyltransferase
NAP1L4	Nucleome assembly protein 1-like 4
NBL1	Neuroblastoma suppressor of tumorigenicity 1
NCAM1	Uncharacterized protein
NCSTN	Nicastrin
NDRG4	Uncharacterized protein
NID1	Nidogen 1
NID2	Nidogen 2
NIT2	CN hydrolase domain-containing protein
NONO	Non-POU domain containing octamer binding
NOTCH1	Notch receptor 1
NOTCH2	Uncharacterized protein
NPC1	Niemann-Pick C1 protein
NRCAM	Neuronal cell adhesion molecule
NUCB1	Uncharacterized protein
NUDT2	Bis(5'-nucleyl)-tetraphphatase [asymmetrical]
NUDT3	S10_plectin domain-containing protein
NUMA1	Nuclear mitotic apparatus protein 1
NUP205	Uncharacterized protein
NUP62CL	Nsp1_C domain-containing protein
ORM1	Alpha-1-acid glycoprotein
OTUB1	Ubiquitin thioesterase
OXSR1	Serine/threonine-protein kinase R1
P4HB	Protein disulfide-isomerase
PA2G4	ptidase_M24 domain-containing protein
PADI2	ptidyl arginine deiminase 2
PAFAH1B1	Platelet-activating factor acetylhydrolase IB subunit alpha
PAFAH1B3	SGNH_hydro domain-containing protein
PAK2	Non-scific serine/threonine protein kinase
PARK7	DJ-1 protein
PARVA	Parvin alpha
PC	Pyruvate carboxylase
PCBD1	Uncharacterized protein
PCBP1	Poly(rC) binding protein 1
PCBP2	Uncharacterized protein
PCOLCE	Uncharacterized protein
PDHB	Pyruvate dehydrogenase E1 component subunit beta
PDHX	Dihydrolipoamide acetyltransferase component of pyruvate dehydrogenase complex
PDIA3	Protein disulfide-isomerase
PDIA4	Protein disulfide-isomerase
PDIA5	Protein disulfide isomerase family A member 5
pdi-p5	Protein disulfide isomerase P5
PDLIM1	PDZ and LIM domain protein 1
PDXK	Pyridoxal kinase
PGAM1	Phphoglycerate mutase
PGK1	Phphoglycerate kinase
PGLYRP2	N-acetylmuramoyl-L-alanine amidase
PGRMC2	Cytochrome b5 heme-binding domain-containing protein
PHB2	Uncharacterized protein
PHGDH	D-3-phphoglycerate dehydrogenase
Phpholipid-transporting ATPase	Phpholipid-transporting ATPase
PI4K2A	Phphatidylinitol 4-kinase ty 2-alpha
PIGR	Polymeric immunoglobulin receptor
PKLR	Pyruvate kinase
PKM	Pyruvate kinase
PLA2G7	Platelet-activating factor acetylhydrolase
PLCH1	Phphoinitide phpholipase C
PLD5	Uncharacterized protein
PLEC	Plectin (Fragment)
PLG	Plasminogen
PLP2	MARVEL domain-containing protein
PLS1	Plastin 1
PLXNB2	Plexin B2
PON1	Uncharacterized protein
PON1	Uncharacterized protein
PPIA	Peptidyl-prolyl cis-trans isomerase A
PPIB	Peptidyl-prolyl cis-trans isomerase
PPP2CB	Serine/threonine-protein phphatase
PPP2R1A	Serine/threonine-protein phphatase 2A 65 kDa regulatory subunit A alpha isoform
PRDX1	Uncharacterized protein
PRDX2	Peroxiredoxin-2 (Fragment)
PRDX3	Thioredoxin domain-containing protein
PRDX6	Peroxiredoxin-6
PREP	Prolyl endoptidase
PRKAR1A	cAMP-dendent protein kinase ty I-alpha regulatory subunit
PRKAR2A	cAMP-dendent protein kinase ty II-alpha regulatory subunit
PRKAR2B	Uncharacterized protein
PROC	Vitamin K-dependent protein C
PROC	Vitamin K-dendent protein C
PROS1	Protein S (alpha)
PROS1	Uncharacterized protein
PRXL2A	Uncharacterized protein
PSAP	Sapin-B-Val
PSMA1	Proteasome subunit alpha ty
PSMA2	Proteasome endoptidase complex
PSMC2	AAA domain-containing protein
PSMD5	Proteasome 26S subunit, non-ATPase 5
PSPH	Uncharacterized protein
PSPH	Phpherine phphatase (Fragment)
PTBP1	Polypyrimidine tract-binding protein 1
PTGFRN	Prtaglandin F2 receptor inhibitor
PTGIR	Prtacyclin receptor
PTK7	Protein tyrine kinase 7 (inactive)
PTPRF	Uncharacterized protein
PYCR3	Pyrroline-5-carboxylate reductase
PYGB	Alpha-1,4 glucan phphorylase
QSOX1	Sulfhydryl oxidase
RAB10	Uncharacterized protein
RAB14	Ras-related protein Rab-14
RAB15	Ras-related protein Rab-15 isoform 2
RAB18	Uncharacterized protein
RAB1B	Ras-related protein Rab-1B
RAB27B	Uncharacterized protein
RAB2A	Ras-related protein Rab-2A isoform a
RAC1	Uncharacterized protein
RACK1	Receptor of-activated protein C kinase 1
RAD23B	Uncharacterized protein
RALA	Uncharacterized protein
RAN	GTP-binding nuclear protein Ran
RANBP17	Uncharacterized protein
RAP1B	Uncharacterized protein
RBM25	RNA binding motif protein 25
RBM39	Uncharacterized protein
RBM47	Uncharacterized protein
RBMX	Uncharacterized protein
RHOC	Ras homolog family member C
RNMT	mRNA cap guanine-N7 methyltransferase
RPL10A	Ribomal protein
RPL13	60S ribomal protein L13
RPL14	60S ribomal protein L14
RPL17-C18orf32	60S ribomal protein L17 isoform a
RPL18	60S ribomal protein L18
RPL23	60S ribomal protein L23
RPL27A	60S ribomal protein L27a
RPL3	60S ribomal protein L3
RPL38	Uncharacterized protein
RPL5	Ribomal protein L5
RPL6	60S ribomal protein L6
RPL7	Uncharacterized protein
RPL7A	60S ribomal protein L7a (Fragment)
RPL9	60S ribomal protein L9
RPN1	Dolichyl-diphphooligaccharide--protein glycyltransferase subunit 1
RPRD1B	Regulation of nuclear pre-mRNA domain-containing protein 1B
RPS14	40S ribomal protein S14
RPS19	40S ribomal protein S19
RPS20	40S ribomal protein S20
RPS26	40S ribomal protein S26
RPS28	40S ribomal protein S28
RPS3	40S ribomal protein S3
RPS3A	40S ribomal protein S3a
RPS6KA3	Ribomal protein S6 kinase
RPS7	40S ribomal protein S7
RPSA	40S ribomal protein SA
RRAS	Uncharacterized protein
RTCB	tRNA-splicing ligase RtcB homolog
RTN3	Reticulon
RTRAF	Uncharacterized protein
S100A10	Protein S100-A10
S100A11	Protein S100-A11
S100A8	Protein S100
S100G	Protein S100
SCARA5	Scavenger receptor class A member 5
SEC11A	Signal ptidase complex catalytic subunit SEC11
SEC13	WD_REATS_REGION domain-containing protein
SEC22B	Uncharacterized protein
SEC23B	Protein transport protein SEC23
SELL	L-selectin
SELP	Uncharacterized protein
SEMA4B	Semaphorin-4B isoform 1
SEMA7A	Semaphorin 7A (John Milton Hagen blood group)
SEPTIN7	Septin-ty G domain-containing protein
SERPINA1	Alpha-1-antitrypsin
SERPINA11	Serpin family A member 11
SERPINA3-2	Uncharacterized protein
SERPINA5	Serpin family A member 5
SERPINA6	Uncharacterized protein
SERPINA7	Thyroxine-binding globulin
SERPINB8	Serpin ptidase inhibitor, clade B (Ovalbumin), member 8
SERPINC1	Uncharacterized protein
SERPIND1	Serpin family D member 1
SERPINF1	Pigment epithelium-derived factor
SERPINF2	Serpin family F member 2
SERPING1	Uncharacterized protein
SERPINH1	Uncharacterized protein
SET	Uncharacterized protein
SFPQ	Splicing factor, proline-and glutamine-rich isoform X1
SFXN1	Sideroflexin-1
SGTA	TPR_REGION domain-containing protein
SIGLEC1	Sialoadhesin
SLA	MHC class I antigen
SLA class II histocompatibility antigen, DQ haplotype D beta chain	SLA class II histocompatibility antigen, DQ haplotype D beta chain
SLA-1	MHC class I antigen
SLA-2	MHC class I antigen
SLA-7	Uncharacterized protein
SLA-DRB	MHC class II antigen (Fragment)
SLA-DRB1	Uncharacterized protein
SLC12A2	Solute carrier family 12 member 2
SLC25A13	Uncharacterized protein
SLC25A4	Uncharacterized protein
SLC25A6	ADP/ATP translocase 3
SLC38A4	Solute carrier family 38 member 4
SLC45A2	Membrane-associated transporter protein
SLC4A1	Anion exchange protein
SMARCA4	Transcription activator BRG1 isoform X6
SMC1A	Structural maintenance of chromomes protein
SMPDL3B	Sphingomyelin phphodiesterase acid like 3B
SNAP91	ENTH domain-containing protein
SNR	Small nuclear ribonucleoprotein E
SNRNP200	Uncharacterized protein
SNRPA1	LRRcap domain-containing protein
SNRPC	U1 small nuclear ribonucleoprotein C
SNRPD1	Small nuclear ribonucleoprotein Sm D1 (Fragment)
SNTB1	Syntrophin beta 1
SNU13	Ribonucloprotein
SNX5	Sorting nexin
SOD3	Superoxide dismutase [Cu-Zn]
SORL1	Sortilin related receptor 1
SORL1	Sortilin-related receptor, L(DLR class) A reats containing
SPOPL	Uncharacterized protein
SPTAN1	Spectrin alpha, non-erythrocytic 1
SQOR	Pyr_redox_2 domain-containing protein
SRP72	Signal recognition particle subunit SRP72
SSB	Uncharacterized protein
ST14	Uncharacterized protein
STAB1	Stabilin 1
STAT1	Signal transducer and activator of transcription
STIP1	Stress-induced phphoprotein 1
STRIP1	Striatin-interacting protein 1
STXBP3	Uncharacterized protein
SUCLG1	Succinate--CoA ligase [ADP/GDP-forming] subunit alpha, mitochondrial
SUCLG2	Succinate--CoA ligase [GDP-forming] subunit beta, mitochondrial
SULT1A3	Sulfotransferase
SUN2	SUN domain-containing protein
SURF4	Surfeit 4
SYNCRIP	Uncharacterized protein
SYNGR2	Synaptogyrin
TACSTD1	Epithelial cell adhesion molecule
TACSTD2	Tumor associated calcium signal transducer 2
TBL2	WD_REATS_REGION domain-containing protein
TF	Serotransferrin
TFRC	Transferrin receptor protein 1
TGM2	Transglutaminase 2
THY1	IGv domain-containing protein
THYN1	EVE domain-containing protein
TIMP2	NTR domain-containing protein
TJP1	Uncharacterized protein
tkt	Transketolase
TKTL1	Transket_pyr domain-containing protein
TM9SF3	Transmembrane 9 surfamily member
TMED7	Transmembrane emp24 domain-containing protein 7
TMEM43	Uncharacterized protein
TMPO	Uncharacterized protein
TMSB4X	Thymin beta
TNS1	Tensin 1
TOP1	DNA topoisomerase I
TOP2B	DNA topoisomerase 2
TOR1AIP1	Uncharacterized protein
TPD52L1	Tumor protein D52 like 1
TPI1	Triephphate isomerase
TPI1	Triephphate isomerase
TPM1	Tropomyin alpha-1 chain
TPRKB	Uncharacterized protein
TRAPPC3L	Trafficking protein particle complex subunit
TRIOBP	PH domain-containing protein
TRPV5	ANK_REP_REGION domain-containing protein
Trypsin	Trypsin
TSPAN14	Tetraspanin
TUBB	Tubulin beta chain
TUBB2B	Tubulin beta chain
TUBB4B	Tubulin beta chain
TUFM	Elongation factor Tu
TWF1	Uncharacterized protein
TXN	Thioredoxin
TXNDC5	Thioredoxin domain containing 5
TXNL1	PITH domain-containing protein
U2AF1	Splicing factor U2AF 35 kDa subunit
U2AF2	U2 snRNP auxiliary factor large subunit
UABP-2	Uncharacterized protein
UBA1	Ubiquitin-like modifier-activating enzyme 1 isoform X2
UBASH3B	Ubiquitin associated and SH3 domain containing B
UBC	Polyubiquitin-C
UBE2D2	Ubiquitin-conjugating enzyme E2 D2
UBE2L6	Ubiquitin-conjugating enzyme E2L 6
UGP2	UTP--gluce-1-phphate uridylyltransferase
UGT1A6	UDP-glucuronyltransferase
UMOD	Uromodulin
UPF1	Uncharacterized protein
UQCRC1	Uncharacterized protein
USO1	Uncharacterized protein
VAMP2	V-SNARE coiled-coil homology domain-containing protein
VASP	Vasodilator-stimulated phphoprotein
VCP	Transitional endoplasmic reticulum ATPase
VDAC1	Voltage-dendent anion-selective channel protein 1
VDAC2	Voltage-dendent anion-selective channel protein 2
VIM	Vimentin
VNN3	Uncharacterized protein
VPS26A	Uncharacterized protein
VPS29	Vacuolar protein sorting-associated protein 29
VSIG10	Uncharacterized protein
VTN	Vitronectin
VWF	von Willebrand factor
WDR77	WD reat domain 77
WSB1	WD repeat and SOCS box containing 1
YTHDC1	YTH domain-containing protein 1 isoform 3
YWHAB	Tyrine 3-monooxygenase/tryptophan 5-monooxygenase activation protein beta
YWHAE	Tyrine 3-monooxygenase/tryptophan 5-monooxygenase activation protein epsilon
YWHAG	Tyrine 3-monooxygenase/tryptophan 5-monooxygenase activation protein gamma
YWHAQ	Tyrine 3-monooxygenase/tryptophan 5-monooxygenase activation protein theta
YWHAZ	Uncharacterized protein
ZCCHC10	Uncharacterized protein
ZCCHC7	Zinc finger CCHC-ty containing 7
ZFX	Zinc finger X-chromomal protein
